# Supplementary material for: Snf1 and yeast GSK3-β activates Tda1 to suppress glucose starvation signaling
Source: EMBO Rep. 2025 Apr 24;26(11):2910–30. doi: 10.1038/s44319-025-00456-y (PMC12152124; doi:10.1038/s44319-025-00456-y)
Supplement: Supplementary file 3 — Dataset EV1 [file 44319_2025_456_MOESM3_ESM.xlsx]

## Sheet: PeptideGroups
Dateset EV1. Tda1-derived peptides detected by protein MS analysis.
Confidence	Annotated Sequence	# PSMs	Positions in Master Proteins	Modifications in Master Proteins (all Sites)	Abundance Ratio (log2): (YP0.05G) / (YPD)
High	[R].LPEEKPWPQLSGSNADAQTFK.[C]	23	TDA1 [015-35]		-0.02
High	[R].LPEEKPWPQLSGSNADAQTFK.[C]	1	TDA1 [015-35]	TDA1 1xPhospho [S25(0); S27(100); T33(0)]
High	[K].CKYVTNHNSLGDGNFSVVK.[E]	4	TDA1 [036-54]		0.36
High	[K].YVTNHNSLGDGNFSVVK.[E]	11	TDA1 [038-54]		-0.11
High	[K].ECMNIHTK.[D]	6	TDA1 [055-62]		-0.47
High	[K].ECMNIHTK.[D]	4	TDA1 [055-62]		0.76
High	[K].ECMNIHTKDLYAMK.[L]	2	TDA1 [055-68]		1.29
High	[K].NKIQLIQR.[E]	1	TDA1 [077-84]		1.37
High	[K].NKIQLIQREFDLLR.[S]	7	TDA1 [077-90]		1.73
High	[K].IQLIQR.[E]	13	TDA1 [079-84]		0.5
High	[K].IQLIQREFDLLR.[S]	27	TDA1 [079-90]		0.36
High	[K].IQLIQREFDLLRSISEK.[I]	7	TDA1 [079-95]		-0.58
High	[R].EFDLLR.[S]	8	TDA1 [085-90]		0.44
High	[R].EFDLLRSISEK.[I]	2	TDA1 [085-95]		1.74
High	[K].IRDMEK.[K]	1	TDA1 [096-101]		-0.09
High	[K].KNEHSLDIFEGHHHILQLFDYFETADNIVLITQLCQK.[G]	3	TDA1 [102-138]		9.97
High	[K].IVENQCLDLETQVTSYCACLVSVLEFLHSQGIVHR.[D]	10	TDA1 [145-179]		3.78
High	[K].IVENQCLDLETQVTSYCACLVSVLEFLHSQGIVHRDLK.[A]	2	TDA1 [145-182]		9.97
High	[R].DLKAENVLFR.[L]	7	TDA1 [180-189]		1.3
High	[R].DLKAENVLFRLR.[V]	1	TDA1 [180-191]		0.62
High	[K].AENVLFR.[L]	20	TDA1 [183-189]		-0.68
High	[R].LRVNENEK.[N]	2	TDA1 [190-197]		0.27
High	[R].VNENEK.[N]	2	TDA1 [192-197]		0.85
High	[K].NLQGEHHGDFK.[Y]	6	TDA1 [198-208]		0.47
High	[K].NLQGEHHGDFKYDLLAHDLVLADFGLAAEYNTSK.[V]	35	TDA1 [198-231]		0.9
High	[K].YDLLAHDLVLADFGLAAEYNTSK.[V]	86	TDA1 [209-231]		-0.52
High	[K].VNSLKEFVGTISYIAPEIVK.[C]	1	TDA1 [232-251]		9.97
High	[K].EFVGTISYIAPEIVK.[C]	65	TDA1 [237-251]		-0.05
High	[K].CKGVGEMTPDQVGKLDK.[Y]	1	TDA1 [252-268]		9.97
High	[K].GVGEMTPDQVGK.[L]	9	TDA1 [254-265]		0.59
High	[K].GVGEMTPDQVGK.[L]	2	TDA1 [254-265]		0.67
High	[K].GVGEMTPDQVGKLDK.[Y]	11	TDA1 [254-268]		0.58
High	[K].GVGEMTPDQVGKLDK.[Y]	13	TDA1 [254-268]		0.05
High	[K].YGCPVDIWALGVLTYFMAFGYTPFDCTTDDETLECISK.[C]	1	TDA1 [269-306]
High	[K].CDYYVDEQMMHDPK.[Y]	4	TDA1 [307-320]		0.58
High	[K].CDYYVDEQMMHDPKYEQFWNFVQCCFTIDPAVR.[R]	3	TDA1 [307-339]		3.31
High	[K].CDYYVDEQMMHDPKYEQFWNFVQCCFTIDPAVRR.[S]	1	TDA1 [307-340]		2.14
High	[K].YEQFWNFVQCCFTIDPAVR.[R]	3	TDA1 [321-339]		0.67
High	[K].YEQFWNFVQCCFTIDPAVRR.[S]	10	TDA1 [321-340]		0.63
High	[K].NLKQHPFIK.[D]	2	TDA1 [344-352]		0.11
High	[K].DYFATSNSLNTK.[D]	22	TDA1 [353-364]		0.57
High	[K].DYFATSNSLNTKDTPNFSFHPTIR.[R]	4	TDA1 [353-376]		1.4
High	[K].DYFATSNSLNTKDTPNFSFHPTIR.[R]	3	TDA1 [353-376]	TDA1 1xPhospho [Y354(0); T357(0); S358(0); S360(0); T363(0); T366(100); S370(0); T374(0)]	9.97
High	[K].DYFATSNSLNTKDTPNFSFHPTIRR.[V]	1	TDA1 [353-377]		-0.62
High	[K].DYFATSNSLNTKDTPNFSFHPTIRR.[V]	2	TDA1 [353-377]	TDA1 1xPhospho [Y354(0); T357(0); S358(0); S360(0); T363(0); T366(100); S370(0); T374(0)]	9.97
High	[K].DTPNFSFHPTIR.[R]	65	TDA1 [365-376]		0.51
High	[K].DTPNFSFHPTIRR.[V]	20	TDA1 [365-377]		-0.09
High	[R].RVSSTASMHTLR.[S]	5	TDA1 [377-388]		-2.78
High	[R].RVSSTASMHTLR.[S]	2	TDA1 [377-388]		-5.22
High	[R].RVSSTASMHTLR.[S]	3	TDA1 [377-388]		1.65
High	[R].RVSSTASMHTLR.[S]	3	TDA1 [377-388]		0.78
High	[R].RVSSTASMHTLR.[S]	19	TDA1 [377-388]	TDA1 2xPhospho [S379(0); S380(100); T381(0); S383(100); T386(0)]	4
High	[R].RVSSTASMHTLRSPSK.[S]	4	TDA1 [377-392]		-0.94
High	[R].RVSSTASMHTLRSPSK.[S]	2	TDA1 [377-392]		-2.9
High	[R].RVSSTASMHTLRSPSK.[S]	13	TDA1 [377-392]	TDA1 1xPhospho [S379(0); S380(0); T381(0); S383(0); T386(0.6); S389(99.5); S391(0)]	1.81
High	[R].RVSSTASMHTLRSPSK.[S]	22	TDA1 [377-392]	TDA1 2xPhospho [S379(0.4); S380(99.4); T381(50.1); S383(50.1); T386(0); S389(0); S391(0)]	4.74
High	[R].RVSSTASMHTLRSPSK.[S]	2	TDA1 [377-392]		0.11
High	[R].RVSSTASMHTLRSPSK.[S]	9	TDA1 [377-392]	TDA1 3xPhospho [S379(0.6); S380(98.9); T381(1.1); S383(99.5); T386(100); S389(0); S391(0)]	9.97
High	[R].RVSSTASMHTLRSPSK.[S]	2	TDA1 [377-392]	TDA1 2xPhospho [S379(49.2); S380(49.2); T381(0.9); S383(0.9); T386(0); S389(100); S391(0)]	9.97
High	[R].VSSTASMHTLR.[S]	7	TDA1 [378-388]		-2.9
High	[R].VSSTASMHTLR.[S]	6	TDA1 [378-388]	TDA1 1xPhospho [S379(0); S380(99.7); T381(0.3); S383(0); T386(0)]	1.82
High	[R].VSSTASMHTLR.[S]	1	TDA1 [378-388]		-4.85
High	[R].VSSTASMHTLR.[S]	2	TDA1 [378-388]	TDA1 1xPhospho [S379(0); S380(100); T381(0); S383(0); T386(0)]	0.4
High	[R].VSSTASMHTLR.[S]	6	TDA1 [378-388]	TDA1 2xPhospho [S379(0); S380(100); T381(0); S383(100); T386(0)]	9.97
High	[R].VSSTASMHTLRSPSK.[S]	9	TDA1 [378-392]	TDA1 1xPhospho [S379(0); S380(0); T381(0); S383(0); T386(0); S389(100); S391(0)]	1.18
High	[R].VSSTASMHTLRSPSK.[S]	13	TDA1 [378-392]		-3.73
High	[R].VSSTASMHTLRSPSK.[S]	2	TDA1 [378-392]		-4.39
High	[R].VSSTASMHTLRSPSK.[S]	10	TDA1 [378-392]	TDA1 2xPhospho [S379(0.6); S380(99.4); T381(0); S383(100); T386(0); S389(0); S391(0)]	4.41
High	[R].VSSTASMHTLRSPSK.[S]	2	TDA1 [378-392]	TDA1 1xPhospho [S379(0); S380(1.2); T381(1.2); S383(97.5); T386(0); S389(0); S391(0)]	9.97
High	[R].VSSTASMHTLRSPSK.[S]	1	TDA1 [378-392]	TDA1 3xPhospho [S379(0); S380(50); T381(50); S383(100); T386(99); S389(1); S391(0)]	9.97
High	[K].SRKTTTLAYLNMDGGSSETSTAFSSK.[M]	12	TDA1 [393-418]	TDA1 2xPhospho [S393(100); T396(0.7); T397(99.3); T398(0); Y401(0); S408(0); S409(0); T411(0); S412(0); T413(0); S416(0); S417(0)]	1.08
High	[K].SRKTTTLAYLNMDGGSSETSTAFSSK.[M]	10	TDA1 [393-418]	TDA1 1xPhospho [S393(0.6); T396(99.4); T397(0); T398(0); Y401(0); S408(0); S409(0); T411(0); S412(0); T413(0); S416(0); S417(0)]	-1.93
High	[K].SRKTTTLAYLNMDGGSSETSTAFSSK.[M]	3	TDA1 [393-418]		-2.75
High	[K].SRKTTTLAYLNMDGGSSETSTAFSSK.[M]	2	TDA1 [393-418]	TDA1 2xPhospho [S393(98.9); T396(2.1); T397(97.9); T398(1.1); Y401(0); S408(0); S409(0); T411(0); S412(0); T413(0); S416(0); S417(0)]
High	[K].SRKTTTLAYLNMDGGSSETSTAFSSK.[M]	1	TDA1 [393-418]	TDA1 3xPhospho [S393(100); T396(0.5); T397(49.8); T398(49.8); Y401(0); S408(0.9); S409(99.1); T411(0); S412(0); T413(0); S416(0); S417(0)]
High	[R].KTTTLAYLNMDGGSSETSTAFSSK.[M]	11	TDA1 [395-418]		-1.54
High	[R].KTTTLAYLNMDGGSSETSTAFSSK.[M]	14	TDA1 [395-418]	TDA1 1xPhospho [T396(0.3); T397(99.7); T398(0); Y401(0); S408(0); S409(0); T411(0); S412(0); T413(0); S416(0); S417(0)]	-0.87
High	[R].KTTTLAYLNMDGGSSETSTAFSSK.[M]	2	TDA1 [395-418]		-9.97
High	[R].KTTTLAYLNMDGGSSETSTAFSSK.[M]	1	TDA1 [395-418]
High	[R].KTTTLAYLNMDGGSSETSTAFSSK.[M]	3	TDA1 [395-418]	TDA1 2xPhospho [T396(33.3); T397(33.3); T398(33.3); Y401(0); S408(0); S409(100); T411(0); S412(0); T413(0); S416(0); S417(0)]	9.97
High	[K].TTTLAYLNMDGGSSETSTAFSSK.[M]	22	TDA1 [396-418]		-1.82
High	[K].TTTLAYLNMDGGSSETSTAFSSK.[M]	5	TDA1 [396-418]		-2.15
High	[K].TTTLAYLNMDGGSSETSTAFSSK.[M]	8	TDA1 [396-418]	TDA1 1xPhospho [T396(0); T397(0); T398(0); Y401(0); S408(0); S409(100); T411(0); S412(0); T413(0); S416(0); S417(0)]	3.96
High	[K].TTTLAYLNMDGGSSETSTAFSSK.[M]	1	TDA1 [396-418]		9.97
High	[K].TTTLAYLNMDGGSSETSTAFSSKMDLPDLYVDR.[T]	2	TDA1 [396-428]		-0.95
High	[K].TTTLAYLNMDGGSSETSTAFSSKMDLPDLYVDR.[T]	1	TDA1 [396-428]
High	[K].TTTLAYLNMDGGSSETSTAFSSKMDLPDLYVDR.[T]	1	TDA1 [396-428]		0.75
High	[K].MDLPDLYVDR.[T]	41	TDA1 [419-428]		-0.11
High	[K].MDLPDLYVDR.[T]	16	TDA1 [419-428]		-0.51
High	[K].MDLPDLYVDRTINSR.[E]	7	TDA1 [419-433]		-0.77
High	[K].MDLPDLYVDRTINSRER.[S]	4	TDA1 [419-435]		-2.04
High	[K].MDLPDLYVDRTINSRER.[S]	3	TDA1 [419-435]		-2.88
High	[K].MDLPDLYVDRTINSRER.[S]	2	TDA1 [419-435]	TDA1 1xPhospho [Y425(0); T429(0.8); S432(99.2)]	9.97
High	[R].TINSRERSLNR.[I]	1	TDA1 [429-439]	TDA1 1xPhospho [T429(0); S432(0); S436(100)]	3.75
High	[R].SLNRIRDTLK.[K]	1	TDA1 [436-445]		-1.29
High	[R].DTLKKTLSMTSLKPAGTFDYLHANK.[N]	1	TDA1 [442-466]	TDA1 2xPhospho [T443(100); T447(48.8); S449(48.8); T451(1.2); S452(1.2); T458(0); Y461(0)]	-0.44
High	[K].KTLSMTSLKPAGTFDYLHANK.[N]	4	TDA1 [446-466]		0.56
High	[K].KTLSMTSLKPAGTFDYLHANK.[N]	5	TDA1 [446-466]		1.9
High	[K].KTLSMTSLKPAGTFDYLHANK.[N]	4	TDA1 [446-466]		2.34
High	[K].KTLSMTSLKPAGTFDYLHANK.[N]	1	TDA1 [446-466]		9.97
High	[K].KTLSMTSLKPAGTFDYLHANK.[N]	1	TDA1 [446-466]		9.97
High	[K].TLSMTSLKPAGTFDYLHANK.[N]	9	TDA1 [447-466]	TDA1 1xPhospho [T447(0); S449(100); T451(0); S452(0); T458(0); Y461(0)]	1.94
High	[K].TLSMTSLKPAGTFDYLHANK.[N]	7	TDA1 [447-466]	TDA1 1xPhospho [T447(0); S449(100); T451(0); S452(0); T458(0); Y461(0)]	2.1
High	[K].TLSMTSLKPAGTFDYLHANK.[N]	17	TDA1 [447-466]		-1.2
High	[K].TLSMTSLKPAGTFDYLHANK.[N]	19	TDA1 [447-466]		-0.45
High	[K].TLSMTSLKPAGTFDYLHANK.[N]	1	TDA1 [447-466]
High	[K].TLSMTSLKPAGTFDYLHANK.[N]	3	TDA1 [447-466]	TDA1 2xPhospho [T447(0.8); S449(99.3); T451(0); S452(100); T458(0); Y461(0)]	3.97
High	[K].TLSMTSLKPAGTFDYLHANK.[N]	2	TDA1 [447-466]	TDA1 1xPhospho [T447(0.7); S449(97.8); T451(0.7); S452(0.7); T458(0); Y461(0)]	3.25
High	[K].NGTSLSSSK.[S]	1	TDA1 [467-475]		0.38
High	[K].NGTSLSSSKSGLVK.[K]	1	TDA1 [467-480]	TDA1 1xPhospho [T469(0); S470(0); S472(0); S473(0.4); S474(0.4); S476(99.2)]
High	[K].KNSTFVLDPKPPK.[N]	47	TDA1 [481-493]		0.59
High	[K].KNSTFVLDPKPPK.[N]	1	TDA1 [481-493]	TDA1 2xPhospho [S483(100); T484(100)]	9.97
High	[K].KNSTFVLDPKPPK.[N]	4	TDA1 [481-493]	TDA1 1xPhospho [S483(100); T484(0)]	9.97
High	[K].NSTFVLDPKPPK.[N]	69	TDA1 [482-493]		-0.13
High	[K].NSLMNGCFSTTPESR.[S]	5	TDA1 [494-508]	TDA1 1xPhospho [S495(0); S502(0); T503(0); T504(100); S507(0)]	0.58
High	[K].NSLMNGCFSTTPESR.[S]	3	TDA1 [494-508]		-3.5
High	[K].NSLMNGCFSTTPESR.[S]	1	TDA1 [494-508]		-2.02
High	[K].NSLMNGCFSTTPESRSNFNTPK.[T]	3	TDA1 [494-515]	TDA1 2xPhospho [S495(0); S502(0); T503(0); T504(100); S507(0.9); S509(99.1); T513(0)]	1.7
High	[K].NSLMNGCFSTTPESRSNFNTPK.[T]	5	TDA1 [494-515]	TDA1 3xPhospho [S495(0); S502(0); T503(0); T504(100); S507(50); S509(50); T513(100)]	1.58
High	[R].SNFNTPK.[T]	7	TDA1 [509-515]		-0.59
High	[R].SNFNTPK.[T]	4	TDA1 [509-515]	TDA1 1xPhospho [S509(0); T513(100)]	0.87
High	[K].TLSRQGSSTSVK.[K]	3	TDA1 [516-527]	TDA1 1xPhospho [T516(0); S518(100); S522(0); S523(0); T524(0); S525(0)]	-1.59
High	[K].TLSRQGSSTSVK.[K]	1	TDA1 [516-527]		-9.97
High	[K].TLSRQGSSTSVK.[K]	6	TDA1 [516-527]	TDA1 2xPhospho [T516(0); S518(100); S522(100); S523(0); T524(0); S525(0)]	4.94
High	[K].TLSRQGSSTSVKK.[Y]	10	TDA1 [516-528]	TDA1 2xPhospho [T516(0); S518(100); S522(100); S523(0); T524(0); S525(0)]	0.03
High	[K].TLSRQGSSTSVKK.[Y]	3	TDA1 [516-528]	TDA1 1xPhospho [T516(0); S518(100); S522(0); S523(0); T524(0); S525(0)]	-1.93
High	[K].TLSRQGSSTSVKK.[Y]	4	TDA1 [516-528]	TDA1 3xPhospho [T516(0); S518(100); S522(100); S523(0.3); T524(49.8); S525(49.8)]	0.8
High	[R].QGSSTSVK.[K]	1	TDA1 [520-527]		-4.3
High	[R].QGSSTSVKK.[Y]	1	TDA1 [520-528]		-9.97
High	[K].KYVNEVDLLLTPR.[T]	11	TDA1 [528-540]	TDA1 1xPhospho [Y529(0); T538(100)]	1.98
High	[K].KYVNEVDLLLTPR.[T]	14	TDA1 [528-540]		-0.95
High	[K].KYVNEVDLLLTPRTASMSSNDTTAINDYDTTNDK.[N]	3	TDA1 [528-561]		-0.45
High	[K].YVNEVDLLLTPR.[T]	15	TDA1 [529-540]	TDA1 1xPhospho [Y529(0); T538(100)]	1.42
High	[K].YVNEVDLLLTPR.[T]	19	TDA1 [529-540]		-0.55
High	[R].TASMSSNDTTAINDYDTTNDK.[N]	11	TDA1 [541-561]		-1.4
High	[R].TASMSSNDTTAINDYDTTNDK.[N]	5	TDA1 [541-561]		-2.29
High	[R].TASMSSNDTTAINDYDTTNDK.[N]	2	TDA1 [541-561]	TDA1 1xPhospho [T541(0.5); S543(99.6); S545(0); S546(0); T549(0); T550(0); Y555(0); T557(0); T558(0)]	-0.28
High	[R].TASMSSNDTTAINDYDTTNDKNPAR.[K]	2	TDA1 [541-565]		-1.9
High	[R].TASMSSNDTTAINDYDTTNDKNPAR.[K]	3	TDA1 [541-565]		0.84
High	[R].TASMSSNDTTAINDYDTTNDKNPAR.[K]	2	TDA1 [541-565]		-1.47
High	[R].TASMSSNDTTAINDYDTTNDKNPAR.[K]	1	TDA1 [541-565]	TDA1 1xPhospho [T541(1.4); S543(1.4); S545(1.4); S546(95.8); T549(0); T550(0); Y555(0); T557(0); T558(0)]	-0.02
High	[R].TASMSSNDTTAINDYDTTNDKNPARK.[H]	8	TDA1 [541-566]		-0.98
High	[R].TASMSSNDTTAINDYDTTNDKNPARK.[H]	9	TDA1 [541-566]		1.29
High	[R].TASMSSNDTTAINDYDTTNDKNPARK.[H]	9	TDA1 [541-566]		-1.78
High	[R].TASMSSNDTTAINDYDTTNDKNPARK.[H]	4	TDA1 [541-566]		0.11
High	[R].TASMSSNDTTAINDYDTTNDKNPARK.[H]	4	TDA1 [541-566]	TDA1 2xPhospho [T541(50); S543(50); S545(0.8); S546(99.2); T549(0); T550(0); Y555(0); T557(0); T558(0)]	1.02
