# Supplementary material for: Snf1 and yeast GSK3-β activates Tda1 to suppress glucose starvation signaling
Source: EMBO Rep. 2025 Apr 24;26(11):2910–30. doi: 10.1038/s44319-025-00456-y (PMC12152124; doi:10.1038/s44319-025-00456-y)
Supplement: Supplementary file 4 — Dataset EV2 [file 44319_2025_456_MOESM4_ESM.xlsx]

## Sheet: Sheet1
Dateset EV2. Comparison of gene expression in metabolic pathways.
	log2 snf1Δ/WT	log2 tda1Δ/WT	log2 Hxk2-S15A/WT
Gluconeogenesis
FBP1	-5.47059	0.700944	0.931801
PCK1	-5.9856	0.597534	0.751149
MDH2	-1.52853	1.20794	1.50742
PYC1	-0.56248	-0.18843	-0.629984
PYC2	1.50762	-0.00447293	-0.20212
MAE1	0.978383	0.163182	0.135547
TCA cycles
PYC1	-0.56248	-0.18843	-0.629984
PYC2	1.50762	-0.00447293	-0.20212
CIT1	-1.08778	0.560681	0.666505
CIT2	-0.195848	0.502388	0.768705
CIT3	-2.83981	1.83243	2.39369
ACP1	-0.0616131	0.172074	0.017904
ACO2	0.667547	1.07794	0.897575
ACO1	-1.58804	0.918006	1.45592
IDH1	-1.29179	0.536358	0.727835
IDH2	-0.479349	0.353615	0.550351
KGD1	-0.675344	0.349862	0.464092
KGD2	-1.3311	0.311856	0.320945
LSC1	-0.986231	0.726854	0.613296
LSC2	-1.83966	0.693586	0.670383
SDH1	-1.48862	0.489195	0.566438
SDH2	-0.841028	0.511437	0.716981
SDH3	-0.748176	0.490241	0.531721
SDH4	-0.553725	0.274666	0.283444
FUM1	-1.54676	0.629929	0.949762
MDH1	-0.764043	0.262645	0.297366
MDH2	-1.52853	1.20794	1.50742
Oxidative phosphorylation
NDE1	-0.542223	0.498732	0.568288
NDE2	-3.21432	0.23528	0.717117
COR1	-0.648328	0.361437	0.296414
QCR2	-0.541285	0.355302	0.39419
QCR6	-0.326098	0.317623	0.302989
QCR7	-0.167998	0.193511	0.241478
QCR8	0.217682	0.278947	0.346161
QCR9	-0.632172	-0.0512565	0.278392
QCR10	-0.336356	0.15106	-0.00642076
CYC1	-1.1368	0.431791	0.167413
CYC7	2.78499	-0.778157	-1.0126
COX4	-0.695355	0.151493	0.211459
COX5A	-1.0504	0.29544	0.384651
COX5B	2.33083	-0.915461	-0.803348
COX6	-0.498716	0.274292	0.298157
COX7	-0.166941	0.444235	0.248191
COX8	-0.767202	0.0821816	0.162362
COX9	-0.450426	-0.0576936	-0.302442
COX12	-0.980187	0.201176	0.104211
COX13	-0.167174	0.276465	0.307353
ATP1	-0.918318	0.280898	0.146135
ATP2	-0.706599	0.286133	0.138705
ATP3	-1.02215	0.280694	0.149993
ATP4	-0.650178	0.264218	0.249203
ATP5	-0.84503	0.179699	0.0759237
ATP7	-0.69555	0.207881	0.114679
ATP10	0.0131385	-0.170425	-0.058156
ATP11	-0.556762	-0.0187723	-0.0333307
ATP12	-0.795439	-0.0196304	-0.118163
ATP14	-0.40648	0.211352	0.112371
ATP15	-0.158353	0.375831	0.508131
ATP16	-1.13036	-0.161332	-0.268626
ATP17	-0.772923	0.283947	0.478456
ATP20	-0.694556	0.272245	0.103153
AAC1	-1.15218	-0.0238409	0.606273
AAC3	1.54517	-0.300094	-0.580046
Glucose fermentation
HXK2	0.376946	0.361969	-0.0639665
PGI1	1.27841	-0.0634931	-0.0425425
PFK1	1.63969	0.119703	0.0993237
PFK2	1.43405	0.0748807	0.0559736
FBA1	1.44929	0.312324	0.413345
TPI1	0.784576	-0.256479	-0.196288
TDH1	3.16425	-0.891809	-0.553659
TDH3	0.562649	0.0298548	0.14994
PGK1	1.60555	-0.153679	0.113275
GPM1	1.55773	0.0127155	0.191452
GPM2	0.673123	-0.370959	-0.314545
GPM3	1.30824	0.431247	0.345651
ENO1	1.91959	-0.599277	-0.227449
ENO2	2.60939	0.203142	0.25859
ERR1	0.157583	-0.0459604	0.699982
ERR2	0.157583	-0.0459604	0.699982
ERR3	0.321091	-0.16333	1.12972
PYK2	0.281372	0.00767796	0.0072827
CDC19	1.78722	-0.154874	-0.0733204
PDC1	1.14998	-0.233952	-0.353655
PDC5	0.0482978	-0.161127	-0.40886
PDC6	-1.37948	-0.243866	0.0679579
ADH1	1.88069	-0.206619	-0.541863
