# Supplementary material for: Snf1 and yeast GSK3-β activates Tda1 to suppress glucose starvation signaling
Source: EMBO Rep. 2025 Apr 24;26(11):2910–30. doi: 10.1038/s44319-025-00456-y (PMC12152124; doi:10.1038/s44319-025-00456-y)
Supplement: Supplementary file 5 — Source data Fig. 1 [file 44319_2025_456_MOESM5_ESM.zip]

Archive with 34 entries (24 files):
- Figure 1/
- Figure 1/Figure 1A/
- Figure 1/Figure 1A/Figure 1A Cdc48.tif
- Figure 1/Figure 1A/Figure 1A Hxk2.tif
- Figure 1/Figure 1A/Figure 1A Tda1.tif
- Figure 1/Figure 1B/
- Figure 1/Figure 1B/Figure 1B.xlsx
- Figure 1/Figure 1C/
- Figure 1/Figure 1C/Figure 1C.tif
- Figure 1/Figure 1C/Figure 1C.xlsx
- Figure 1/Figure 1D/
- Figure 1/Figure 1D/Figure 1D Cdc48.tif
- Figure 1/Figure 1D/Figure 1D Tda1.tif
- Figure 1/Figure 1E/
- Figure 1/Figure 1E/Figure 1E Input FLAG.tif
- Figure 1/Figure 1E/Figure 1E Input HA.tif
- Figure 1/Figure 1E/Figure 1E IP HA.tif
- Figure 1/Figure 1E/Figure 1E IPvFLAG.tif
- Figure 1/Figure 1F/
- Figure 1/Figure 1F/Figure 1F FLAG.tif
- Figure 1/Figure 1F/Figure 1F HA Input.tif
- Figure 1/Figure 1F/Figure 1F HA IP.tif
- Figure 1/Figure 1G/
- Figure 1/Figure 1G/Figure 1G HA Input.tif
- Figure 1/Figure 1G/Figure 1G HA IP.tif
- Figure 1/Figure 1G/Figure 1G Myc.tif
- Figure 1/Figure 1H/
- Figure 1/Figure 1H/Figure 1H HA Input.tif
- Figure 1/Figure 1H/Figure 1H HA IP.tif
- Figure 1/Figure 1H/Figure 1H Myc.tif
- Figure 1/Figure 1I/
- Figure 1/Figure 1I/Figure 1I HA Input.tif
- Figure 1/Figure 1I/Figure 1I HA IP.tif
- Figure 1/Figure 1I/Figure 1I Myc.tif
