# Supplementary material for: Snf1 and yeast GSK3-β activates Tda1 to suppress glucose starvation signaling
Source: EMBO Rep. 2025 Apr 24;26(11):2910–30. doi: 10.1038/s44319-025-00456-y (PMC12152124; doi:10.1038/s44319-025-00456-y)
Supplement: Supplementary file 5 — Source data Fig. 1 [file 44319_2025_456_MOESM5_ESM.zip › Figure 1/Figure 1B/Figure 1B.xlsx]

## Sheet: Sheet1
Figure 1B
Time (min)	0	10	20
WT	0.187461	0.828456	0.904465
	0.209043	0.711158	0.880466
	0.20046	0.650533	0.850325
Hxk2-S15A	0.0644126	0.0406419	0.0383466
	0.113837	0.104759	0.105378
	0.115526	0.113022	0.107326
tda1Δ	0.0545034	0.0487354	0.0453238
	0.100997	0.118837	0.109214
	0.116485	0.110438	0.121509
snf1Δ	0.422742	0.395493	0.64777
	0.235761	0.413498	0.636547
	0.224692	0.475726	0.640911
