# Supplementary material for: Snf1 and yeast GSK3-β activates Tda1 to suppress glucose starvation signaling
Source: EMBO Rep. 2025 Apr 24;26(11):2910–30. doi: 10.1038/s44319-025-00456-y (PMC12152124; doi:10.1038/s44319-025-00456-y)
Supplement: Supplementary file 5 — Source data Fig. 1 [file 44319_2025_456_MOESM5_ESM.zip › Figure 1/Figure 1C/Figure 1C.xlsx]

## Sheet: Sheet1
Figure 1C
Time (min)	0	10	20
WT	0.22924	0.43653	0.759378
	0.122177	0.621726	0.811541
	0.159286	0.629554	0.851035
Hxk2-S15A	0.157664	0.48701	0.764823
	0.146619	0.68127	0.809235
	0.201973	0.743722	0.832169
snf1Δ	0.194391	0.197368	0.221577
	0.0981444	0.107942	0.113961
	0.111193	0.0789151	0.0798828
