# Supplementary material for: Snf1 and yeast GSK3-β activates Tda1 to suppress glucose starvation signaling
Source: EMBO Rep. 2025 Apr 24;26(11):2910–30. doi: 10.1038/s44319-025-00456-y (PMC12152124; doi:10.1038/s44319-025-00456-y)
Supplement: Supplementary file 6 — Source data Fig. 2 [file 44319_2025_456_MOESM6_ESM.zip]

Archive with 7 entries (4 files):
- Figure 2/
- Figure 2/Figure 2A/
- Figure 2/Figure 2A/Figure 2A Cdc48.tif
- Figure 2/Figure 2A/Figure 2A Hxk2.tif
- Figure 2/Figure 2A/Figure 2A Tda1.tif
- Figure 2/Figure 2B/
- Figure 2/Figure 2B/Figure 2B.xlsx
