# Supplementary material for: Snf1 and yeast GSK3-β activates Tda1 to suppress glucose starvation signaling
Source: EMBO Rep. 2025 Apr 24;26(11):2910–30. doi: 10.1038/s44319-025-00456-y (PMC12152124; doi:10.1038/s44319-025-00456-y)
Supplement: Supplementary file 6 — Source data Fig. 2 [file 44319_2025_456_MOESM6_ESM.zip › Figure 2/Figure 2B/Figure 2B.xlsx]

## Sheet: Sheet1
Figure 2B
Time (min)	0	10	20
WT	0.232226	0.698445	0.947065
	0.204557	0.667216	0.909643
	0.14349	0.61259	0.905553
S483A/T484A	0.0616032	0.0956351	0.448032
	0.0614914	0.0588489	0.335638
	0.0652654	0.0778176	0.275173
