# Supplementary material for: Snf1 and yeast GSK3-β activates Tda1 to suppress glucose starvation signaling
Source: EMBO Rep. 2025 Apr 24;26(11):2910–30. doi: 10.1038/s44319-025-00456-y (PMC12152124; doi:10.1038/s44319-025-00456-y)
Supplement: Supplementary file 7 — Source data Fig. 3 [file 44319_2025_456_MOESM7_ESM.zip]

Archive with 37 entries (25 files):
- Figure 3/
- Figure 3/Figure 3A/
- Figure 3/Figure 3A/Figure 3A FLAG Input.tif
- Figure 3/Figure 3A/Figure 3A FLAG IP.tif
- Figure 3/Figure 3A/Figure 3A HA Input.tif
- Figure 3/Figure 3A/Figure 3A HA IP.tif
- Figure 3/Figure 3B/
- Figure 3/Figure 3B/Figure 3B Cdc48.tif
- Figure 3/Figure 3B/Figure 3B Hxk2.tif
- Figure 3/Figure 3B/Figure 3B Tda1.tif
- Figure 3/Figure 3C/
- Figure 3/Figure 3C/Figure 3C.xlsx
- Figure 3/Figure 3D/
- Figure 3/Figure 3D/Figure 3D.xlsx
- Figure 3/Figure 3E/
- Figure 3/Figure 3E/Figure 3E FLAG.tif
- Figure 3/Figure 3E/Figure 3E HA Input.tif
- Figure 3/Figure 3E/Figure 3E HA IP.tif
- Figure 3/Figure 3F/
- Figure 3/Figure 3F/Figure 3F HA Input.tif
- Figure 3/Figure 3F/Figure 3F HA IP.tif
- Figure 3/Figure 3F/Figure 3F Myc.tif
- Figure 3/Figure 3G/
- Figure 3/Figure 3G/Figure 3G Cdc48.tif
- Figure 3/Figure 3G/Figure 3G Hxk2.tif
- Figure 3/Figure 3G/Figure 3G Tda1.tif
- Figure 3/Figure 3H/
- Figure 3/Figure 3H/Figure 3H.xlsx
- Figure 3/Figure 3I/
- Figure 3/Figure 3I/Figure 3I.xlsx
- Figure 3/Figure 3J/
- Figure 3/Figure 3J/Figure 3J Cdc48.tif
- Figure 3/Figure 3J/Figure 3J Hxk2.tif
- Figure 3/Figure 3J/Figure 3J Tda1.tif
- Figure 3/Figure 3K/
- Figure 3/Figure 3K/Figure 3K.xlsx
- Figure 3/Figure 3K/Figure 3L.xlsx
