# Supplementary material for: Snf1 and yeast GSK3-β activates Tda1 to suppress glucose starvation signaling
Source: EMBO Rep. 2025 Apr 24;26(11):2910–30. doi: 10.1038/s44319-025-00456-y (PMC12152124; doi:10.1038/s44319-025-00456-y)
Supplement: Supplementary file 7 — Source data Fig. 3 [file 44319_2025_456_MOESM7_ESM.zip › Figure 3/Figure 3C/Figure 3C.xlsx]

## Sheet: Sheet1
Figure 3C
Time (min)	0	10	20
WT	0.213679	0.821767	0.947569
	0.287114	0.603869	0.832169
	0.227228	0.660004	0.876497
rim11Δ	0.0933195	0.359637	0.833432
	0.14983	0.365445	0.686599
	0.214263	0.417569	0.745359
mck1Δ	0.144689	0.286596	0.69448
	0.171753	0.307767	0.628279
	0.207581	0.440649	0.742107
rim11Δmck1Δ	0.0420961	0.0854477	0.184057
	0.122135	0.20488	0.273887
	0.139079	0.152204	0.16871
