# Supplementary material for: Snf1 and yeast GSK3-β activates Tda1 to suppress glucose starvation signaling
Source: EMBO Rep. 2025 Apr 24;26(11):2910–30. doi: 10.1038/s44319-025-00456-y (PMC12152124; doi:10.1038/s44319-025-00456-y)
Supplement: Supplementary file 7 — Source data Fig. 3 [file 44319_2025_456_MOESM7_ESM.zip › Figure 3/Figure 3D/Figure 3D.xlsx]

## Sheet: Sheet1
Figure 3D
Time (min)	0	10	20
WT	0.0402558	0.287917	0.607681
	0.0765626	0.475064	0.748892
	0.0919101	0.520095	0.715671
rim11Δ	0.08915	0.230622	0.349432
	0.0750521	0.319263	0.426274
	0.105068	0.276355	0.370698
mck1Δ	0.093591	0.163124	0.425022
	0.0876999	0.280352	0.459303
	0.15	0.287614	0.508306
rim11Δmck1Δ	0.124826	0.217344	0.222994
	0.101081	0.0987127	0.103486
	0.125356	0.123622	0.0998433
