# Supplementary material for: Snf1 and yeast GSK3-β activates Tda1 to suppress glucose starvation signaling
Source: EMBO Rep. 2025 Apr 24;26(11):2910–30. doi: 10.1038/s44319-025-00456-y (PMC12152124; doi:10.1038/s44319-025-00456-y)
Supplement: Supplementary file 7 — Source data Fig. 3 [file 44319_2025_456_MOESM7_ESM.zip › Figure 3/Figure 3H/Figure 3H.xlsx]

## Sheet: Sheet1
Figure 3H
Time (min)	0	10	20
WT	0.20569	0.821299	0.905429
	0.209314	0.873668	0.926789
	0.120084	0.828978	0.8996
S393A	0.101944	0.621597	0.870848
	0.119636	0.627745	0.916598
	0.0815097	0.562748	0.878722
S509A	0.0491395	0.169304	0.537427
	0.0471055	0.135014	0.499543
	0.0475913	0.157071	0.603192
