# Supplementary material for: Snf1 and yeast GSK3-β activates Tda1 to suppress glucose starvation signaling
Source: EMBO Rep. 2025 Apr 24;26(11):2910–30. doi: 10.1038/s44319-025-00456-y (PMC12152124; doi:10.1038/s44319-025-00456-y)
Supplement: Supplementary file 7 — Source data Fig. 3 [file 44319_2025_456_MOESM7_ESM.zip › Figure 3/Figure 3I/Figure 3I.xlsx]

## Sheet: Sheet1
Figure 3I
Time (min)	0	10	20
WT	0.0691573	0.368827	0.676991
	0.0974362	0.448484	0.781541
	0.0949897	0.400453	0.759024
S393A	0.0788091	0.344496	0.612831
	0.109115	0.36271	0.746567
	0.0775195	0.399309	0.742805
S509A	0.0743076	0.21174	0.383513
	0.131601	0.271356	0.392403
	0.0827459	0.24749	0.382775
