# Supplementary material for: Snf1 and yeast GSK3-β activates Tda1 to suppress glucose starvation signaling
Source: EMBO Rep. 2025 Apr 24;26(11):2910–30. doi: 10.1038/s44319-025-00456-y (PMC12152124; doi:10.1038/s44319-025-00456-y)
Supplement: Supplementary file 7 — Source data Fig. 3 [file 44319_2025_456_MOESM7_ESM.zip › Figure 3/Figure 3K/Figure 3K.xlsx]

## Sheet: Sheet1
Figure 3K
Time (min)	0	10	20
WT	0.418876	0.843594	0.94923
	0.259861	0.839137	0.952827
	0.256101	0.833583	0.942829
T513A	0.0599348	0.204764	0.62627
	0.112375	0.245588	0.668243
	0.0793854	0.218653	0.677745
