# Supplementary material for: Snf1 and yeast GSK3-β activates Tda1 to suppress glucose starvation signaling
Source: EMBO Rep. 2025 Apr 24;26(11):2910–30. doi: 10.1038/s44319-025-00456-y (PMC12152124; doi:10.1038/s44319-025-00456-y)
Supplement: Supplementary file 7 — Source data Fig. 3 [file 44319_2025_456_MOESM7_ESM.zip › Figure 3/Figure 3K/Figure 3L.xlsx]

## Sheet: Sheet1
Figure 3L
Time (min)	0	10	20
WT	0.0381295	0.428436	0.682003
	0.0428663	0.388234	0.734609
	0.040267	0.420918	0.688445
T513A	0.0386652	0.174403	0.19207
	0.0449556	0.211619	0.196836
	0.0343976	0.181959	0.17019
