# Supplementary material for: Snf1 and yeast GSK3-β activates Tda1 to suppress glucose starvation signaling
Source: EMBO Rep. 2025 Apr 24;26(11):2910–30. doi: 10.1038/s44319-025-00456-y (PMC12152124; doi:10.1038/s44319-025-00456-y)
Supplement: Supplementary file 8 — Source data Fig. 4 [file 44319_2025_456_MOESM8_ESM.zip]

Archive with 24 entries (16 files):
- Figure 4/
- Figure 4/Figure 4A/
- Figure 4/Figure 4A/Figure 4A Cdc48.tif
- Figure 4/Figure 4A/Figure 4A Hxk2.tif
- Figure 4/Figure 4A/Figure 4A Tda1.tif
- Figure 4/Figure 4B/
- Figure 4/Figure 4B/Figure 4B.xlsx
- Figure 4/Figure 4C/
- Figure 4/Figure 4C/Figure 4C HA Input.tif
- Figure 4/Figure 4C/Figure 4C HA IP.tif
- Figure 4/Figure 4C/Figure 4C Myc(Long exposure).tif
- Figure 4/Figure 4C/Figure 4C Myc.tif
- Figure 4/Figure 4D/
- Figure 4/Figure 4D/Figure 4D Cdc48.tif
- Figure 4/Figure 4D/Figure 4D Hxk2.tif
- Figure 4/Figure 4D/Figure 4D Tda1.tif
- Figure 4/Figure 4E/
- Figure 4/Figure 4E/Figure 4E.xlsx
- Figure 4/Figure 4F/
- Figure 4/Figure 4F/Figure 4F Cdc48.tif
- Figure 4/Figure 4F/Figure 4F Hxk2.tif
- Figure 4/Figure 4F/Figure 4F Tda1.tif
- Figure 4/Figure 4G/
- Figure 4/Figure 4G/Figure 4G.xlsx
