# Supplementary material for: Snf1 and yeast GSK3-β activates Tda1 to suppress glucose starvation signaling
Source: EMBO Rep. 2025 Apr 24;26(11):2910–30. doi: 10.1038/s44319-025-00456-y (PMC12152124; doi:10.1038/s44319-025-00456-y)
Supplement: Supplementary file 8 — Source data Fig. 4 [file 44319_2025_456_MOESM8_ESM.zip › Figure 4/Figure 4B/Figure 4B.xlsx]

## Sheet: Sheet1
Figure 4B
Time (min)	0	10	20
WT	0.155596	0.728213	0.876626
	0.172384	0.70875	0.89953
	0.296042	0.701218	0.919648
snf1Δ	0.289671	0.333961	0.490774
	0.30914	0.426988	0.57134
	0.336214	0.487789	0.639356
rim11Δmck1Δ	0.0704796	0.141871	0.32398
	0.0538952	0.107113	0.281067
	0.0685373	0.157849	0.38047
snf1Δrim11Δmck1Δ	0.100751	0.139076	0.180284
	0.0489464	0.0652688	0.08088
	0.0717687	0.129427	0.210509
