# Supplementary material for: Snf1 and yeast GSK3-β activates Tda1 to suppress glucose starvation signaling
Source: EMBO Rep. 2025 Apr 24;26(11):2910–30. doi: 10.1038/s44319-025-00456-y (PMC12152124; doi:10.1038/s44319-025-00456-y)
Supplement: Supplementary file 8 — Source data Fig. 4 [file 44319_2025_456_MOESM8_ESM.zip › Figure 4/Figure 4E/Figure 4E.xlsx]

## Sheet: Sheet1
Figure 4E
Time (min)	0	10	20
WT	0.127034	0.786766	0.919248
	0.159957	0.812235	0.874537
	0.228196	0.859867	0.934987
S483A/T484A	0.0549908	0.05615	0.287333
	0.0748946	0.0698816	0.362654
	0.0660582	0.116695	0.529145
S509A	0.0676187	0.24764	0.619051
	0.106539	0.32068	0.764319
	0.0753027	0.12659	0.524634
S483A/T484A/S509A	0.0449974	0.0484352	0.0693383
	0.0642772	0.0702619	0.070318
	0.0627981	0.0432858	0.0621276
