# Supplementary material for: Snf1 and yeast GSK3-β activates Tda1 to suppress glucose starvation signaling
Source: EMBO Rep. 2025 Apr 24;26(11):2910–30. doi: 10.1038/s44319-025-00456-y (PMC12152124; doi:10.1038/s44319-025-00456-y)
Supplement: Supplementary file 8 — Source data Fig. 4 [file 44319_2025_456_MOESM8_ESM.zip › Figure 4/Figure 4G/Figure 4G.xlsx]

## Sheet: Sheet1
Figure 4G
Time (min)	0	10	20
WT	0.269948	0.728681	0.937129
	0.373838	0.867531	0.911257
	0.164463	0.850456	0.924449
S483A/T484A	0.0591285	0.110096	0.46982
	0.0704497	0.134058	0.659609
	0.055895	0.084245	0.458896
T513A	0.0819009	0.295343	0.678601
	0.0987496	0.241517	0.729577
	0.0570815	0.266094	0.771811
S483A/T484A/T513A	0.0912558	0.0789244	0.0892914
	0.0808129	0.0536599	0.0681459
	0.0638572	0.060194	0.0678499
