# Supplementary material for: Snf1 and yeast GSK3-β activates Tda1 to suppress glucose starvation signaling
Source: EMBO Rep. 2025 Apr 24;26(11):2910–30. doi: 10.1038/s44319-025-00456-y (PMC12152124; doi:10.1038/s44319-025-00456-y)
Supplement: Supplementary file 9 — Source data Fig. 5 [file 44319_2025_456_MOESM9_ESM.zip]

Archive with 13 entries (8 files):
- Figure 5/
- Figure 5/Figure 5A/
- Figure 5/Figure 5A/Figure 5A Cdc48.tif
- Figure 5/Figure 5A/Figure 5A Hxk2.tif
- Figure 5/Figure 5A/Figure 5A Tda1.tif
- Figure 5/Figure 5B/
- Figure 5/Figure 5B/Figure 5B.xlsx
- Figure 5/Figure 5C/
- Figure 5/Figure 5C/Figure 5C Cdc48.tif
- Figure 5/Figure 5C/Figure 5C Hxk2.tif
- Figure 5/Figure 5C/Figure 5C Tda1.tif
- Figure 5/Figure 5D/
- Figure 5/Figure 5D/Figure 5D.xlsx
