# Supplementary material for: Snf1 and yeast GSK3-β activates Tda1 to suppress glucose starvation signaling
Source: EMBO Rep. 2025 Apr 24;26(11):2910–30. doi: 10.1038/s44319-025-00456-y (PMC12152124; doi:10.1038/s44319-025-00456-y)
Supplement: Supplementary file 9 — Source data Fig. 5 [file 44319_2025_456_MOESM9_ESM.zip › Figure 5/Figure 5B/Figure 5B.xlsx]

## Sheet: Sheet1
Figure 5B
Time (min)	0	10	20
WT	0.169417	0.792855	0.920659
	0.350382	0.896532	0.929953
	0.239074	0.856509	0.882043
Tda1-S509A	0.0930675	0.317829	0.846046
	0.148892	0.36999	0.758993
	0.0840117	0.309585	0.757864
snf1Δ	0.286382	0.480751	0.689736
	0.435189	0.575576	0.736658
	0.137649	0.429269	0.752964
Tda1-S509A snf1Δ	0.21141	0.239118	0.450702
	0.263044	0.267522	0.430593
	0.266471	0.26589	0.421328
