# Supplementary material for: Snf1 and yeast GSK3-β activates Tda1 to suppress glucose starvation signaling
Source: EMBO Rep. 2025 Apr 24;26(11):2910–30. doi: 10.1038/s44319-025-00456-y (PMC12152124; doi:10.1038/s44319-025-00456-y)
Supplement: Supplementary file 9 — Source data Fig. 5 [file 44319_2025_456_MOESM9_ESM.zip › Figure 5/Figure 5D/Figure 5D.xlsx]

## Sheet: Sheet1
Figure 5D
Time (min)	0	10	20
WT	0.18707	0.791594	0.931184
	0.301536	0.796794	0.902694
	0.256808	0.906015	0.92661
Tda1-S483A/T484A	0.0666775	0.0622679	0.341409
	0.0740996	0.0835587	0.383576
	0.111733	0.111431	0.559932
rim11Δmck1Δ	0.0674353	0.129201	0.153367
	0.156445	0.260911	0.336511
	0.100365	0.0991569	0.13166
Tda1-S483A/T484A rim11Δmck1Δ	0.0360914	0.0383161	0.0548223
	0.077379	0.0669274	0.0710817
	0.0631713	0.0682746	0.0781473
