# Supplementary material for: Snf1 and yeast GSK3-β activates Tda1 to suppress glucose starvation signaling
Source: EMBO Rep. 2025 Apr 24;26(11):2910–30. doi: 10.1038/s44319-025-00456-y (PMC12152124; doi:10.1038/s44319-025-00456-y)
Supplement: Supplementary file 10 — Source data Fig. 6 [file 44319_2025_456_MOESM10_ESM.zip]

Archive with 11 entries (6 files):
- Figure 6/
- Figure 6/Figure 6A/
- Figure 6/Figure 6A/Figure 6A Acetate.tif
- Figure 6/Figure 6A/Figure 6A Glucose.tif
- Figure 6/Figure 6A/Figure 6A Glycerol.tif
- Figure 6/Figure 6B/
- Figure 6/Figure 6B/Figure 6B.xlsx
- Figure 6/Figure 6C-E/
- Figure 6/Figure 6C-E/Figure 6C-E.docx
- Figure 6/Figure 6F/
- Figure 6/Figure 6F/Figure 6F.xlsx
