# Supplementary material for: Snf1 and yeast GSK3-β activates Tda1 to suppress glucose starvation signaling
Source: EMBO Rep. 2025 Apr 24;26(11):2910–30. doi: 10.1038/s44319-025-00456-y (PMC12152124; doi:10.1038/s44319-025-00456-y)
Supplement: Supplementary file 10 — Source data Fig. 6 [file 44319_2025_456_MOESM10_ESM.zip › Figure 6/Figure 6B/Figure 6B.xlsx]

## Sheet: Sheet1
Figure 7B
Glucose
Time (h)	0	2	4	6	8	10
WT	0.2	0.473	1.97	2.96	7	9.2
	0.2	0.488	2.01	2.99	6.9	9.3
	0.2	0.49	2.02	3.04	7.3	9.7
tda1Δ	0.2	0.478	1.96	2.88	6.9	9.6
	0.2	0.482	1.99	2.96	7	9.5
	0.2	0.492	2.01	3	7.2	9.6
Hxk2-S15A	0.2	0.507	2.05	3.05	6.8	9.4
	0.2	0.492	2	3.04	6.6	9.3
	0.2	0.487	1.98	2.97	6.9	9.6
snf1Δ	0.2	0.468	1.82	2.49	5.7	8.6
	0.2	0.477	1.9	2.6	6	8.8
	0.2	0.484	1.94	2.62	6	8.9
rim11Δmck1Δ	0.2	0.445	1.72	2.21	5.2	8.4
	0.2	0.469	1.85	2.31	5.6	9
	0.2	0.462	1.89	2.3	5.7	9.1
Glycerol
Time (h)	0	10	22	28	34
WT	0.2	0.241	0.34	0.42	0.67
	0.2	0.228	0.33	0.43	0.61
	0.2	0.242	0.32	0.46	0.65
tda1Δ	0.2	0.307	0.82	1.35	1.66
	0.2	0.279	0.62	0.99	1.22
	0.2	0.278	0.68	1.06	1.27
Hxk2-S15A	0.2	0.275	0.62	0.96	0.97
	0.2	0.266	0.63	0.91	1.2
	0.2	0.279	0.6	1.02	1.27
snf1Δ	0.2	0.223	0.27	0.26	0.23
	0.2	0.218	0.26	0.26	0.27
	0.2	0.217	0.25	0.25	0.26
rim11Δmck1Δ	0.2	0.203	0.24	0.28	0.34
	0.2	0.206	0.24	0.25	0.3
	0.2	0.21	0.25	0.26	0.32
