# Supplementary material for: Snf1 and yeast GSK3-β activates Tda1 to suppress glucose starvation signaling
Source: EMBO Rep. 2025 Apr 24;26(11):2910–30. doi: 10.1038/s44319-025-00456-y (PMC12152124; doi:10.1038/s44319-025-00456-y)
Supplement: Supplementary file 10 — Source data Fig. 6 [file 44319_2025_456_MOESM10_ESM.zip › Figure 6/Figure 6F/Figure 6F.xlsx]

## Sheet: Sheet1
Figure 7F
	PCK1	FBP1	CIT3
WT	0	0	0
	0	0	0
	0	0	0
tda1Δ	1.20586	1.18525	1.41092
	1.35276	1.25992	1.35373
	1.31781	1.30861	1.28417
Hxk2-S15A	1.16457	1.18369	1.34277
	1.15292	1.22374	1.30546
	1.23286	1.26985	1.28114
snf1Δ	-0.918041	-0.841917	-0.252021
	-0.939417	-0.811029	-0.479453
	-0.881145	-0.82573	-0.674243
rim11Δmck1Δ	-1.68728	-0.434629	-0.688464
	-1.58331	-0.540402	-1.10942
	-1.71438	-0.649833	-1.31974
