# Supplementary material for: Snf1 and yeast GSK3-β activates Tda1 to suppress glucose starvation signaling
Source: EMBO Rep. 2025 Apr 24;26(11):2910–30. doi: 10.1038/s44319-025-00456-y (PMC12152124; doi:10.1038/s44319-025-00456-y)
Supplement: Supplementary file 11 — Appendix Figures Source Data [file 44319_2025_456_MOESM11_ESM.zip]

Archive with 5 entries (5 files):
- Appendix Figure S1.zip
- Appendix Figure S2.zip
- Appendix Figure S3.zip
- Appendix Figure S4.zip
- Appendix Figure S5.zip
